# Supplementary material for: SnakeAltPromoter Facilitates Differential Alternative Promoter Analysis
Source: Comput Struct Biotechnol J. 2026 Apr 9;35(1):0033. doi: 10.34133/csbj.0033 (PMC13082578; doi:10.34133/csbj.0033)
Supplement: Supplementary 1 — Figs. S1 to S10 Tables S1 to S5 [file csbj.0033.f1.zip]

Archive with 16 entries (16 files):
- Supplemental Figure 1.pdf
- Supplemental Figure 10.pdf
- Supplemental Figure 2.pdf
- Supplemental Figure 3.pdf
- Supplemental Figure 4.pdf
- Supplemental Figure 5.pdf
- Supplemental Figure 6.pdf
- Supplemental Figure 7.pdf
- Supplemental Figure 8.pdf
- Supplemental Figure 9.pdf
- Supplementary Legends.docx
- Supplementary_Table1.xlsx
- Supplementary_Table2.xlsx
- Supplementary_Table3.xlsx
- Supplementary_Table4.xlsx
- Supplementary_Table5.xlsx
