# Supplementary material for: SnakeAltPromoter Facilitates Differential Alternative Promoter Analysis
Source: Comput Struct Biotechnol J. 2026 Apr 9;35(1):0033. doi: 10.34133/csbj.0033 (PMC13082578; doi:10.34133/csbj.0033)
Supplement: Supplementary 1 — Figs. S1 to S10 Tables S1 to S5 [file csbj.0033.f1.zip › Supplementary_Table1.xlsx]

## Sheet: proActiv_promoter
chrom	start	end	promoterId	score	strand
chrX	100637103	100637104	1_	0	-
chrX	100639990	100639991	2_	0	-
chrX	100584935	100584936	3_	0	+
chrX	100593623	100593624	4_	0	+
chr20	50945860	50945861	5_	0	-
chr20	50958554	50958555	6_	0	-
chr20	50959139	50959140	7_	0	-
chr1	169888887	169888888	8_	0	-
chr1	169893958	169893959	9_	0	-
chr1	169894266	169894267	10_	0	-
chr1	169662006	169662007	11_	0	+
chr1	169794729	169794730	12_	0	+
chr1	169795039	169795040	13_	0	+
chr1	169795408	169795409	14_	0	+
chr1	27624061	27624062	15_	0	-
chr1	27626239	27626240	16_	0	-
chr1	27626568	27626569	17_	0	-
chr1	27635184	27635185	18_	0	-
chr1	196651753	196651754	19_	0	+
chr1	196658536	196658537	20_	0	+
chr1	196690062	196690063	21_	0	+
chr1	196744750	196744751	22_	0	+
chr6	143502121	143502122	23_	0	-
chr6	143511719	143511720	24_	0	-
chr6	53510447	53510448	25_	0	-
chr6	53523927	53523928	26_	0	-
chr6	53545100	53545101	27_	0	-
chr6	53548205	53548206	28_	0	-
chr6	53616969	53616970	29_	0	-
chr6	41072973	41072974	30_	0	+
chr1	24379822	24379823	31_	0	-
chr1	24391678	24391679	32_	0	-
chr1	24392070	24392071	33_	0	-
chr1	24401330	24401331	34_	0	-
chr1	24410778	24410779	35_	0	-
chr1	24412026	24412027	36_	0	-
chr1	24416933	24416934	37_	0	-
chr1	24415801	24415802	38_	0	+
chr1	24456165	24456166	39_	0	+
chrX	65523616	65523617	40_	0	-
chrX	65534797	65534798	41_	0	-
chr6	46129988	46129989	42_	0	+
chr3	50155044	50155045	43_	0	+
chr3	50159018	50159019	44_	0	+
chr3	50173806	50173807	45_	0	+
chr7	117287119	117287120	46_	0	+
chr7	117465783	117465784	47_	0	+
chr7	117478367	117478368	48_	0	+
chr7	117479987	117479988	49_	0	+
chr7	117559637	117559638	50_	0	+
chr7	117611616	117611617	51_	0	+
chr7	117614663	117614664	52_	0	+
chr7	117652842	117652843	53_	0	+
chr7	117689712	117689713	54_	0	+
chr7	117710016	117710017	55_	0	+
chr7	92245973	92245974	56_	0	+
chr7	92294461	92294462	57_	0	+
chr7	92319421	92319422	58_	0	+
chr7	92123843	92123844	59_	0	-
chr7	92134502	92134503	60_	0	-
chr7	92134802	92134803	61_	0	-
chr7	92246165	92246166	62_	0	-
chr12	914197	914198	63_	0	-
chr12	916581	916582	64_	0	-
chr12	933057	933058	65_	0	-
chr12	949693	949694	66_	0	-
chr12	990052	990053	67_	0	-
chr7	99238828	99238829	68_	0	+
chr11	64271867	64271868	69_	0	-
chr11	64272855	64272856	70_	0	-
chr11	64284664	64284665	71_	0	-
chr4	17577197	17577198	72_	0	+
chr4	17582379	17582380	73_	0	+
chr4	17583601	17583602	74_	0	+
chr4	17584800	17584801	75_	0	+
chr4	17585768	17585769	76_	0	+
chrX	2691186	2691187	77_	0	+
chrX	2691499	2691500	78_	0	+
chrX	2717373	2717374	79_	0	+
chr4	11428596	11428597	80_	0	-
chr4	11428893	11428894	81_	0	-
chr4	11429563	11429564	82_	0	-
chr7	150824626	150824627	83_	0	+
chr7	150826392	150826393	84_	0	+
chr7	150852008	150852009	85_	0	+
chr7	150852514	150852515	86_	0	+
chr7	150857932	150857933	87_	0	+
chr7	121325366	121325367	88_	0	+
chr7	121328999	121329000	89_	0	+
chr7	43112628	43112629	90_	0	+
chr7	43113740	43113741	91_	0	+
chr7	43248586	43248587	92_	0	+
chr7	43248935	43248936	93_	0	+
chr7	43377777	43377778	94_	0	+
chr7	43396672	43396673	95_	0	+
chr7	43479607	43479608	96_	0	+
chr7	1817084	1817085	97_	0	-
chr7	1817498	1817499	98_	0	-
chr7	1829663	1829664	99_	0	-
chr7	1872755	1872756	100_	0	-
chr7	1940548	1940549	101_	0	-
chr7	1980790	1980791	102_	0	-
chr7	2080012	2080013	103_	0	-
chr7	2089250	2089251	104_	0	-
chr7	2107707	2107708	105_	0	-
chr7	2109600	2109601	106_	0	-
chr7	2175384	2175385	107_	0	-
chr7	2193474	2193475	108_	0	-
chr7	2213233	2213234	109_	0	-
chr7	2215926	2215927	110_	0	-
chr7	2218042	2218043	111_	0	-
chr7	2223627	2223628	112_	0	-
chr7	2230660	2230661	113_	0	-
chr7	2233242	2233243	114_	0	-
chr17	38869858	38869859	115_	0	+
chr17	38873889	38873890	116_	0	+
chr17	38914396	38914397	117_	0	+
chr17	48103356	48103357	118_	0	+
chr17	48107548	48107549	119_	0	+
chr17	48107893	48107894	120_	0	+
chr17	48111948	48111949	121_	0	+
chr7	150800402	150800403	122_	0	+
chr7	150801533	150801534	123_	0	+
chr7	150801694	150801695	124_	0	+
chr7	150801757	150801758	125_	0	+
chr12	8942516	8942517	126_	0	-
chr12	8943419	8943420	127_	0	-
chr12	8943885	8943886	128_	0	-
chr12	8946847	8946848	129_	0	-
chr12	8949760	8949761	130_	0	-
chrX	117973737	117973738	131_	0	-
chrX	117985319	117985320	132_	0	-
chrX	118028494	118028495	133_	0	-
chrX	118116809	118116810	134_	0	-
chrX	118117339	118117340	135_	0	-
chr2	72143083	72143084	136_	0	-
chr2	72144414	72144415	137_	0	-
chr2	72147861	72147862	138_	0	-
chr7	8218950	8218951	139_	0	-
chr7	8235925	8235926	140_	0	-
chr7	8236893	8236894	141_	0	-
chr7	8262068	8262069	142_	0	-
chr7	8262205	8262206	143_	0	-
chr7	8262686	8262687	144_	0	-
chr16	90007760	90007761	145_	0	-
chr16	90009003	90009004	146_	0	-
chr16	90010210	90010211	147_	0	-
chr16	90019455	90019456	148_	0	-
chr16	90019889	90019890	149_	0	-
chr2	201726551	201726552	150_	0	-
chr2	201739204	201739205	151_	0	-
chr2	201769161	201769162	152_	0	-
chr2	201769827	201769828	153_	0	-
chr2	201772008	201772009	154_	0	-
chr2	201781157	201781158	155_	0	-
chr2	201782111	201782112	156_	0	-
chr2	201182871	201182872	157_	0	+
chr2	201116153	201116154	158_	0	+
chr2	201116836	201116837	159_	0	+
chr2	201117038	201117039	160_	0	+
chr2	201118490	201118491	161_	0	+
chr2	201122476	201122477	162_	0	+
chr2	201129328	201129329	163_	0	+
chr2	201132778	201132779	164_	0	+
chr2	201132871	201132872	165_	0	+
chr2	187513652	187513653	166_	0	-
chr2	187554491	187554492	167_	0	-
chr2	187565759	187565760	168_	0	-
chr2	37231657	37231658	169_	0	+
chr2	37231766	37231767	170_	0	+
chr2	37243920	37243921	171_	0	+
chr3	50088918	50088919	172_	0	+
chr3	50089880	50089881	173_	0	+
chr3	50090369	50090370	174_	0	+
chr3	50107028	50107029	175_	0	+
chr3	50112063	50112064	176_	0	+
chr8	17311862	17311863	177_	0	-
chr8	17349056	17349057	178_	0	-
chr8	17349236	17349237	179_	0	-
chr8	17349484	17349485	180_	0	-
chr8	17413350	17413351	181_	0	-
chr8	17497087	17497088	182_	0	+
chr8	17538776	17538777	183_	0	+
chr7	127588402	127588403	184_	0	+
chr17	28364355	28364356	185_	0	+
chr17	28371693	28371694	186_	0	+
chr17	28385099	28385100	187_	0	+
chr17	28388269	28388270	188_	0	+
chr17	28357526	28357527	189_	0	-
chr3	129557222	129557223	190_	0	-
chr3	129561055	129561056	191_	0	-
chr3	129589526	129589527	192_	0	-
chr3	129606675	129606676	193_	0	-
chr1	33037003	33037004	194_	0	-
chr1	33080995	33080996	195_	0	-
chr4	15778327	15778328	196_	0	+
chr4	15816595	15816596	197_	0	+
chr12	2794969	2794970	198_	0	+
chr12	2795656	2795657	199_	0	+
chr12	2796680	2796681	200_	0	+
chr12	2801177	2801178	201_	0	+
chr12	2803196	2803197	202_	0	+
chr1	23019442	23019443	203_	0	+
chr1	23077233	23077234	204_	0	+
chr1	23079012	23079013	205_	0	+
chr3	49940006	49940007	206_	0	+
chr3	49940460	49940461	207_	0	+
chr3	49981560	49981561	208_	0	+
chr3	50047108	50047109	209_	0	+
chr3	50059697	50059698	210_	0	+
chr3	50066391	50066392	211_	0	+
chr17	3890742	3890743	212_	0	-
chr17	3893052	3893053	213_	0	-
chr12	21501668	21501669	214_	0	-
chr7	93232339	93232340	215_	0	+
chr7	93259613	93259614	216_	0	+
chr7	93295414	93295415	217_	0	+
chr7	93320852	93320853	218_	0	+
chr7	93333898	93333899	219_	0	+
chr7	93349897	93349898	220_	0	+
chr19	35757028	35757029	221_	0	-
chr19	35758078	35758079	222_	0	-
chr19	35774531	35774532	223_	0	+
chr19	35775514	35775515	224_	0	+
chr19	35777584	35777585	225_	0	+
chr19	35782372	35782373	226_	0	+
chr16	23591152	23591153	227_	0	-
chr16	23596315	23596316	228_	0	-
chr7	95596515	95596516	229_	0	-
chr6	110425381	110425382	230_	0	-
chr6	110456820	110456821	231_	0	-
chr6	110476203	110476204	232_	0	-
chr6	110476439	110476440	233_	0	-
chr6	110476640	110476641	234_	0	-
chr3	50342447	50342448	235_	0	-
chr3	50345731	50345732	236_	0	-
chr7	20615666	20615667	237_	0	+
chr7	20647329	20647330	238_	0	+
chrX	25006004	25006005	239_	0	-
chrX	25007170	25007171	240_	0	-
chrX	25015964	25015965	241_	0	-
chrX	25016204	25016205	242_	0	-
chrX	25016419	25016420	243_	0	-
chr7	96121997	96121998	244_	0	-
chr7	96184573	96184574	245_	0	-
chr7	96185010	96185011	246_	0	-
chr7	96189378	96189379	247_	0	-
chr7	96309683	96309684	248_	0	-
chr7	96322146	96322147	249_	0	-
chr7	116953237	116953238	250_	0	+
chr7	117014887	117014888	251_	0	+
chr7	117020183	117020184	252_	0	+
chr7	117076523	117076524	253_	0	+
chr7	117099761	117099762	254_	0	+
chr7	117119685	117119686	255_	0	+
chr7	117173408	117173409	256_	0	+
chr7	117182668	117182669	257_	0	+
chr17	47137243	47137244	258_	0	-
chr17	47156714	47156715	259_	0	-
chr17	47188935	47188936	260_	0	-
chr17	47189421	47189422	261_	0	-
chr17	44262065	44262066	262_	0	-
chr17	44268134	44268135	263_	0	-
chr7	93559809	93559810	264_	0	-
chr7	93574729	93574730	265_	0	-
chrX	11111300	11111301	266_	0	+
chr17	7229034	7229035	267_	0	-
chr17	7230390	7230391	268_	0	-
chr17	7234060	7234061	269_	0	-
chr17	7234516	7234517	270_	0	-
chr16	2857902	2857903	271_	0	-
chr16	2858169	2858170	272_	0	-
chr19	18831958	18831959	273_	0	+
chr19	18833129	18833130	274_	0	+
chr19	18849007	18849008	275_	0	+
chr19	18849081	18849082	276_	0	+
chr19	18849812	18849813	277_	0	+
chr7	26742474	26742475	278_	0	-
chr7	26855150	26855151	279_	0	-
chr7	26858158	26858159	280_	0	-
chr7	26864589	26864590	281_	0	-
chr7	26865112	26865113	282_	0	-
chr7	26995238	26995239	283_	0	-
chrX	119468421	119468422	284_	0	+
chrX	119469276	119469277	285_	0	+
chrX	119470261	119470262	286_	0	+
chr4	109560211	109560212	287_	0	+
chr4	109560989	109560990	288_	0	+
chr7	27185231	27185232	289_	0	-
chr7	102478921	102478922	290_	0	-
chr17	5468981	5468982	291_	0	-
chr17	43661921	43661922	292_	0	-
chr7	11543058	11543059	293_	0	-
chr7	11751352	11751353	294_	0	-
chr7	11832197	11832198	295_	0	-
chr17	34980511	34980512	296_	0	+
chr17	34980639	34980640	297_	0	+
chr12	47664842	47664843	298_	0	-
chr12	47702815	47702816	299_	0	-
chr12	47706029	47706030	300_	0	-
chr16	20610242	20610243	301_	0	+
chr16	20674509	20674510	302_	0	+
chr16	20749417	20749418	303_	0	+
chr16	20764013	20764014	304_	0	+
chr16	20764682	20764683	305_	0	+
chr16	20770159	20770160	306_	0	+
chr16	20779880	20779881	307_	0	+
chr16	20783250	20783251	308_	0	+
chr16	20785049	20785050	309_	0	+
chr16	20796077	20796078	310_	0	+
chr16	20806428	20806429	311_	0	+
chr16	20807156	20807157	312_	0	+
chr16	20821036	20821037	313_	0	+
chr16	20828523	20828524	314_	0	+
chr16	57440974	57440975	315_	0	-
chr16	57447419	57447420	316_	0	-
chr19	2328614	2328615	317_	0	+
chr19	2330296	2330297	318_	0	+
chr19	2337110	2337111	319_	0	+
chr19	2339157	2339158	320_	0	+
chr9	35111587	35111588	321_	0	-
chr9	35112391	35112392	322_	0	-
chr9	35115861	35115862	323_	0	-
chr9	35116340	35116341	324_	0	-
chr17	48033871	48033872	325_	0	-
chr17	48036905	48036906	326_	0	-
chr17	48037796	48037797	327_	0	-
chr17	48038029	48038030	328_	0	-
chr7	107044704	107044705	329_	0	+
chr7	107069513	107069514	330_	0	+
chr7	107142967	107142968	331_	0	+
chrX	11758158	11758159	332_	0	+
chrX	11758555	11758556	333_	0	+
chrX	11759423	11759424	334_	0	+
chrX	11760042	11760043	335_	0	+
chrX	11765537	11765538	336_	0	+
chr16	3731249	3731250	337_	0	-
chr16	3744922	3744923	338_	0	-
chr16	3749682	3749683	339_	0	-
chr16	3757290	3757291	340_	0	-
chr16	3778171	3778172	341_	0	-
chr16	3780866	3780867	342_	0	-
chr16	3782860	3782861	343_	0	-
chr16	3784514	3784515	344_	0	-
chr16	3791254	3791255	345_	0	-
chr16	3812976	3812977	346_	0	-
chr16	3850320	3850321	347_	0	-
chr16	3880712	3880713	348_	0	-
chr17	58306356	58306357	349_	0	-
chr17	58310739	58310740	350_	0	-
chr17	58312215	58312216	351_	0	-
chr17	58328794	58328795	352_	0	-
chr17	58273491	58273492	353_	0	-
chr17	58279166	58279167	354_	0	-
chr17	58280934	58280935	355_	0	-
chr7	95324531	95324532	356_	0	-
chr2	75670213	75670214	357_	0	-
chr2	75687891	75687892	358_	0	-
chr2	75710984	75710985	359_	0	-
chr2	74421677	74421678	360_	0	+
chr2	74422174	74422175	361_	0	+
chr7	87345663	87345664	362_	0	+
chr7	87346334	87346335	363_	0	+
chr7	87403200	87403201	364_	0	-
chr7	87475464	87475465	365_	0	-
chr7	87475738	87475739	366_	0	-
chr7	87475847	87475848	367_	0	-
chr7	87480434	87480435	368_	0	-
chr7	104941062	104941063	369_	0	+
chr7	105014184	105014185	370_	0	+
chr7	75842601	75842602	371_	0	+
chr7	75878090	75878091	372_	0	+
chr7	75878998	75878999	373_	0	+
chr7	75882043	75882044	374_	0	+
chr7	75883489	75883490	375_	0	+
chr16	981729	981730	376_	0	+
chr6	82240564	82240565	377_	0	-
chr6	82247753	82247754	378_	0	-
chr11	3367118	3367119	379_	0	-
chr11	3379221	3379222	380_	0	-
chr13	77087513	77087514	381_	0	-
chr13	77097645	77097646	382_	0	-
chr13	77251156	77251157	383_	0	-
chr13	77273510	77273511	384_	0	-
chr13	77327093	77327094	385_	0	-
chr13	77015580	77015581	386_	0	-
chr13	77018743	77018744	387_	0	-
chr13	77027194	77027195	388_	0	-
chr16	30472728	30472729	389_	0	+
chr16	30474000	30474001	390_	0	+
chr16	30488882	30488883	391_	0	+
chr16	30505386	30505387	392_	0	+
chr16	30509358	30509359	393_	0	+
chr16	30516783	30516784	394_	0	+
chr17	50094736	50094737	395_	0	+
chr17	50095284	50095285	396_	0	+
chr17	50095694	50095695	397_	0	+
chr17	50104323	50104324	398_	0	+
chr17	50056109	50056110	399_	0	+
chr17	50070872	50070873	400_	0	+
chr17	50076624	50076625	401_	0	+
chrX	24149172	24149173	402_	0	+
chrX	24149628	24149629	403_	0	+
chrX	24149853	24149854	404_	0	+
chrX	24151425	24151426	405_	0	+
chrX	24172714	24172715	406_	0	+
chrX	120469364	120469365	407_	0	-
chr17	44376183	44376184	408_	0	-
chr17	44385339	44385340	409_	0	-
chr17	44389648	44389649	410_	0	-
chr7	95478443	95478444	411_	0	+
chr7	95485900	95485901	412_	0	+
chr16	19517167	19517168	413_	0	-
chr16	19521587	19521588	414_	0	-
chr16	19522097	19522098	415_	0	-
chr19	18588795	18588796	416_	0	+
chr19	18589601	18589602	417_	0	+
chr19	18594434	18594435	418_	0	-
chr19	18598592	18598593	419_	0	-
chr19	18606798	18606799	420_	0	-
chr19	18607740	18607741	421_	0	-
chr17	47821793	47821794	422_	0	-
chr17	32927909	32927910	423_	0	+
chr17	32931033	32931034	424_	0	+
chr17	7290391	7290392	425_	0	-
chr17	7294638	7294639	426_	0	-
chr17	41350827	41350828	427_	0	-
chr17	45290975	45290976	428_	0	-
chr17	45317028	45317029	429_	0	-
chr11	17404646	17404647	430_	0	-
chr11	17428567	17428568	431_	0	-
chr11	17460547	17460548	432_	0	-
chr11	17476871	17476872	433_	0	-
chr16	24256334	24256335	434_	0	+
chr11	60924459	60924460	435_	0	+
chr11	60925703	60925704	436_	0	+
chr11	60931754	60931755	437_	0	+
chr11	60933996	60933997	438_	0	+
chr11	60934642	60934643	439_	0	+
chr11	60935317	60935318	440_	0	+
chr17	35578045	35578046	441_	0	+
chr17	35586898	35586899	442_	0	+
chr17	35587737	35587738	443_	0	+
chr17	35594030	35594031	444_	0	+
chr17	35607836	35607837	445_	0	+
chr17	35621274	35621275	446_	0	+
chr17	35650649	35650650	447_	0	+
chr7	97732083	97732084	448_	0	+
chr16	3283282	3283283	449_	0	+
chr16	57372476	57372477	450_	0	+
chr16	57376971	57376972	451_	0	+
chr17	50547125	50547126	452_	0	+
chr17	50548048	50548049	453_	0	+
chr17	50560714	50560715	454_	0	+
chr17	50569164	50569165	455_	0	+
chr17	50599724	50599725	456_	0	+
chr16	3018444	3018445	457_	0	+
chr16	3020358	3020359	458_	0	+
chr7	97005552	97005553	459_	0	+
chr7	97006492	97006493	460_	0	+
chr14	70783444	70783445	461_	0	-
chr14	70809533	70809534	462_	0	-
chr7	39623564	39623565	463_	0	+
chr7	39623885	39623886	464_	0	+
chr7	39700879	39700880	465_	0	+
chr7	98400336	98400337	466_	0	-
chr7	98401089	98401090	467_	0	-
chr7	140176982	140176983	468_	0	-
chr7	13985519	13985520	469_	0	-
chr7	13986490	13986491	470_	0	-
chr7	13987024	13987025	471_	0	-
chr7	13988872	13988873	472_	0	-
chr7	13989946	13989947	473_	0	-
chr7	13990488	13990489	474_	0	-
chr7	13991248	13991249	475_	0	-
chr7	13991424	13991425	476_	0	-
chr7	141551277	141551278	477_	0	+
chr7	141551563	141551564	478_	0	+
chr7	141555438	141555439	479_	0	+
chr7	141593154	141593155	480_	0	+
chr7	141601220	141601221	481_	0	+
chr11	68008577	68008578	482_	0	+
chr11	68010326	68010327	483_	0	+
chr11	68014967	68014968	484_	0	+
chr11	68015293	68015294	485_	0	+
chr11	68021843	68021844	486_	0	+
chr1	54787791	54787792	487_	0	-
chr1	54801322	54801323	488_	0	-
chr7	77798772	77798773	489_	0	+
chr7	77840129	77840130	490_	0	+
chr7	77906260	77906261	491_	0	+
chr7	77940198	77940199	492_	0	+
chr7	75772210	75772211	493_	0	-
chr7	75789895	75789896	494_	0	-
chr2	241356284	241356285	495_	0	+
chr2	241372559	241372560	496_	0	+
chr2	241372848	241372849	497_	0	+
chr2	241386742	241386743	498_	0	+
chr2	241434229	241434230	499_	0	+
chr2	241463335	241463336	500_	0	+
chr2	241471311	241471312	501_	0	+
chr2	241489960	241489961	502_	0	+
chr2	241493392	241493393	503_	0	+
chr11	17495092	17495093	504_	0	-
chr11	17516621	17516622	505_	0	-
chr11	17520961	17520962	506_	0	-
chr11	17533509	17533510	507_	0	-
chr11	17533873	17533874	508_	0	-
chr11	17544415	17544416	509_	0	-
chr7	30504840	30504841	510_	0	-
chr7	87876492	87876493	511_	0	+
chr19	3600132	3600133	512_	0	-
chr19	3600668	3600669	513_	0	-
chr19	3606659	3606660	514_	0	-
chr7	112422886	112422887	515_	0	+
chr7	112435447	112435448	516_	0	+
chr7	112450048	112450049	517_	0	+
chr7	112450457	112450458	518_	0	+
chr7	112451019	112451020	519_	0	+
chr7	112452057	112452058	520_	0	+
chr7	112456995	112456996	521_	0	+
chr7	112457530	112457531	522_	0	+
chr7	112468085	112468086	523_	0	+
chr19	39704480	39704481	524_	0	+
chr17	14069495	14069496	525_	0	+
chr17	14210487	14210488	526_	0	+
chr7	74453789	74453790	527_	0	+
chr7	74505991	74505992	528_	0	+
chr7	74508074	74508075	529_	0	+
chr7	74545761	74545762	530_	0	+
chr19	39386765	39386766	531_	0	-
chr19	39391153	39391154	532_	0	-
chr7	38745561	38745562	533_	0	-
chr7	38775671	38775672	534_	0	-
chr7	38797040	38797041	535_	0	-
chr7	38831345	38831346	536_	0	-
chr7	38909190	38909191	537_	0	-
chr7	38929559	38929560	538_	0	-
chr7	38932393	38932394	539_	0	-
chr17	12789497	12789498	540_	0	+
chr17	12955763	12955764	541_	0	+
chr17	12973711	12973712	542_	0	+
chr17	12980107	12980108	543_	0	+
chr17	13011669	13011670	544_	0	-
chr17	13013238	13013239	545_	0	-
chr17	13017682	13017683	546_	0	-
chr17	13018064	13018065	547_	0	-
chr7	12570718	12570719	548_	0	+
chr7	12588927	12588928	549_	0	+
chr7	12589428	12589429	550_	0	+
chr7	12595548	12595549	551_	0	+
chr7	12611030	12611031	552_	0	+
chrX	2909919	2909920	553_	0	-
chrX	2917877	2917878	554_	0	-
chrX	2929348	2929349	555_	0	-
chrX	7927412	7927413	556_	0	-
chrX	7927738	7927739	557_	0	-
chr17	10364543	10364544	558_	0	-
chr17	10373129	10373130	559_	0	-
chr12	1688573	1688574	560_	0	+
chr12	1691069	1691070	561_	0	+
chr12	1760728	1760729	562_	0	+
chr12	1772713	1772714	563_	0	+
chr12	1780147	1780148	564_	0	+
chr5	134304421	134304422	565_	0	-
chr5	134366522	134366523	566_	0	-
chr5	134367170	134367171	567_	0	-
chr5	134371042	134371043	568_	0	-
chr2	157876701	157876702	569_	0	+
chr2	158025645	158025646	570_	0	+
chr2	158101867	158101868	571_	0	+
chr2	158127964	158127965	572_	0	+
chr16	2817179	2817180	573_	0	+
chr16	2817878	2817879	574_	0	+
chr16	2818926	2818927	575_	0	+
chr19	45079287	45079288	576_	0	+
chr19	45251270	45251271	577_	0	+
chr4	15986036	15986037	578_	0	-
chr4	16038013	16038014	579_	0	-
chr4	16075905	16075906	580_	0	-
chr4	16080699	16080700	581_	0	-
chr4	16082607	16082608	582_	0	-
chr4	16083657	16083658	583_	0	-
chr4	16083731	16083732	584_	0	-
chr4	16084377	16084378	585_	0	-
chr19	17933014	17933015	586_	0	+
chr19	17935095	17935096	587_	0	+
chr19	17936250	17936251	588_	0	+
chr19	41549517	41549518	589_	0	+
chr19	41564681	41564682	590_	0	+
chr19	41576165	41576166	591_	0	+
chr19	41579520	41579521	592_	0	+
chr17	2593182	2593183	593_	0	+
chr17	2593611	2593612	594_	0	+
chr17	2594170	2594171	595_	0	+
chr17	2609538	2609539	596_	0	+
chr17	2636583	2636584	597_	0	+
chr17	2667293	2667294	598_	0	+
chr17	2674714	2674715	599_	0	+
chr17	2680843	2680844	600_	0	+
chr17	27793779	27793780	601_	0	-
chr17	27800528	27800529	602_	0	-
chr17	11598469	11598470	603_	0	+
chr17	11610516	11610517	604_	0	+
chr17	11611761	11611762	605_	0	+
chr17	11723108	11723109	606_	0	+
chr17	11853191	11853192	607_	0	+
chr17	11854053	11854054	608_	0	+
chr17	11873429	11873430	609_	0	+
chr17	11882901	11882902	610_	0	+
chr17	11884333	11884334	611_	0	+
chr17	28619774	28619775	612_	0	-
chr17	28633652	28633653	613_	0	-
chr17	28645157	28645158	614_	0	-
chr17	28645453	28645454	615_	0	-
chr17	28473292	28473293	616_	0	+
chr17	9924784	9924785	617_	0	-
chr17	9959002	9959003	618_	0	-
chr17	9959494	9959495	619_	0	-
chr17	10020141	10020142	620_	0	-
chr17	10026284	10026285	621_	0	-
chr17	10036746	10036747	622_	0	-
chr17	10059814	10059815	623_	0	-
chr17	10061378	10061379	624_	0	-
chr17	10114552	10114553	625_	0	-
chr17	10198605	10198606	626_	0	-
chr19	45178236	45178237	627_	0	-
chr19	3783917	3783918	628_	0	-
chr19	3784151	3784152	629_	0	-
chr19	3784572	3784573	630_	0	-
chr19	3786015	3786016	631_	0	-
chr19	3786072	3786073	632_	0	-
chr19	3786412	3786413	633_	0	-
chr19	3789346	3789347	634_	0	-
chr19	3801811	3801812	635_	0	-
chr19	3802128	3802129	636_	0	-
chr19	41688366	41688367	637_	0	-
chr19	41706975	41706976	638_	0	-
chr17	63932335	63932336	639_	0	-
chr17	63972917	63972918	640_	0	-
chr1	112526951	112526952	641_	0	-
chr1	112541974	112541975	642_	0	-
chr1	112555875	112555876	643_	0	-
chr1	112610961	112610962	644_	0	-
chr1	112617285	112617286	645_	0	-
chr1	112618216	112618217	646_	0	-
chr1	112619188	112619189	647_	0	-
chr1	112619795	112619796	648_	0	-
chr1	112620824	112620825	649_	0	-
chrX	154295794	154295795	650_	0	+
chrX	154304922	154304923	651_	0	+
chrX	154320303	154320304	652_	0	+
chrX	154327183	154327184	653_	0	+
chr11	31800666	31800667	654_	0	-
chr11	31804266	31804267	655_	0	-
chr11	31804618	31804619	656_	0	-
chr11	31806012	31806013	657_	0	-
chr11	31806628	31806629	658_	0	-
chr11	31806915	31806916	659_	0	-
chr11	31808801	31808802	660_	0	-
chr11	31810666	31810667	661_	0	-
chr11	31811330	31811331	662_	0	-
chr11	31811688	31811689	663_	0	-
chr11	31811951	31811952	664_	0	-
chr11	31813130	31813131	665_	0	-
chr11	31814975	31814976	666_	0	-
chr11	31817960	31817961	667_	0	-
chr16	787468	787469	668_	0	-
chr16	787980	787981	669_	0	-
chr16	788396	788397	670_	0	-
chr16	59761	59762	671_	0	-
chr16	65038	65039	672_	0	-
chr16	72630	72631	673_	0	-
chr16	76354	76355	674_	0	-
chr16	190548	190549	675_	0	-
chr16	206086	206087	676_	0	-
chr16	227685	227686	677_	0	-
chr16	229141	229142	678_	0	-
chr16	229462	229463	679_	0	-
chr3	50503633	50503634	680_	0	-
chr3	50504243	50504244	681_	0	-
chr16	1333642	1333643	682_	0	+
chr16	1334503	1334504	683_	0	+
chr16	1336196	1336197	684_	0	+
chr16	1341821	1341822	685_	0	+
chr16	1343343	1343344	686_	0	+
chr16	1347297	1347298	687_	0	+
chr16	1351877	1351878	688_	0	-
chr16	566994	566995	689_	0	+
chr16	569967	569968	690_	0	+
chr16	570300	570301	691_	0	+
chr16	577900	577901	692_	0	+
chr16	582489	582490	693_	0	+
chr16	583583	583584	694_	0	+
chr16	1612336	1612337	695_	0	+
chr16	1614639	1614640	696_	0	+
chr16	1662604	1662605	697_	0	+
chr6	35497078	35497079	698_	0	-
chr1	169733659	169733660	699_	0	-
chr1	169734078	169734079	700_	0	-
chr1	169764704	169764705	701_	0	-
chr1	6645111	6645112	702_	0	-
chr1	6668209	6668210	703_	0	-
chr1	6681036	6681037	704_	0	-
chr1	6701923	6701924	705_	0	-
chr1	171090900	171090901	706_	0	+
chr1	171100761	171100762	707_	0	+
chr6	16129085	16129086	708_	0	+
chrX	100850335	100850336	709_	0	-
chrX	100874358	100874359	710_	0	-
chr1	23519395	23519396	711_	0	-
chr1	23531232	23531233	712_	0	-
chr6	170550440	170550441	713_	0	-
chr6	170553306	170553307	714_	0	-
chrX	47574756	47574757	715_	0	-
chrX	47619856	47619857	716_	0	-
chr6	15246068	15246069	717_	0	+
chr6	15248854	15248855	718_	0	+
chr6	15501357	15501358	719_	0	+
chrX	18425582	18425583	720_	0	+
chrX	18426197	18426198	721_	0	+
chrX	18426712	18426713	722_	0	+
chrX	18442187	18442188	723_	0	+
chrX	18497317	18497318	724_	0	+
chrX	18649803	18649804	725_	0	+
chr1	209583713	209583714	726_	0	+
chr1	209607793	209607794	727_	0	+
chr1	1704584	1704585	728_	0	-
chr1	1722830	1722831	729_	0	-
chr1	1724356	1724357	730_	0	-
chr1	1757267	1757268	731_	0	-
chr1	1758574	1758575	732_	0	-
chr1	1778469	1778470	733_	0	-
chr1	1778789	1778790	734_	0	-
chr1	1780068	1780069	735_	0	-
chr1	1780456	1780457	736_	0	-
chr6	50818722	50818723	737_	0	+
chr6	50821784	50821785	738_	0	+
chr6	50713525	50713526	739_	0	+
chr6	50718041	50718042	740_	0	+
chr3	38039204	38039205	741_	0	+
chr3	38062777	38062778	742_	0	+
chr7	6170220	6170221	743_	0	-
chr7	6171815	6171816	744_	0	-
chr7	6172136	6172137	745_	0	-
chr7	6173074	6173075	746_	0	-
chr7	6272643	6272644	747_	0	-
chr7	87934142	87934143	748_	0	+
chr7	87934755	87934756	749_	0	+
chr7	88089918	88089919	750_	0	+
chr7	88163030	88163031	751_	0	+
chr7	88182004	88182005	752_	0	+
chr7	106097861	106097862	753_	0	-
chr7	106112311	106112312	754_	0	-
chr7	106112588	106112589	755_	0	-
chr17	63435183	63435184	756_	0	-
chr17	63436705	63436706	757_	0	-
chr17	63437948	63437949	758_	0	-
chr17	63438310	63438311	759_	0	-
chr17	63440210	63440211	760_	0	-
chr17	63440865	63440866	761_	0	-
chr17	63442851	63442852	762_	0	-
chr17	63446183	63446184	763_	0	-
chr17	63446353	63446354	764_	0	-
chr17	50965493	50965494	765_	0	-
chr17	50993936	50993937	766_	0	-
chr17	51016255	51016256	767_	0	-
chr17	51020258	51020259	768_	0	-
chr17	51040450	51040451	769_	0	-
chr17	51046877	51046878	770_	0	-
chr17	51120867	51120868	771_	0	-
chr3	48662885	48662886	772_	0	-
chr7	122082871	122082872	773_	0	-
chr7	122098871	122098872	774_	0	-
chr7	122133821	122133822	775_	0	-
chr7	122144254	122144255	776_	0	-
chr12	6310435	6310436	777_	0	+
chr12	6310681	6310682	778_	0	+
chr12	6310932	6310933	779_	0	+
chr12	6312650	6312651	780_	0	+
chr12	6317566	6317567	781_	0	+
chr12	6318742	6318743	782_	0	+
chr12	6319459	6319460	783_	0	+
chr3	42581839	42581840	784_	0	+
chr3	42590859	42590860	785_	0	+
chr19	4343526	4343527	786_	0	+
chr19	4343710	4343711	787_	0	+
chr19	4352989	4352990	788_	0	+
chr19	4354948	4354949	789_	0	+
chr12	16347141	16347142	790_	0	+
chr12	16347644	16347645	791_	0	+
chr12	16347777	16347778	792_	0	+
chr12	16350745	16350746	793_	0	+
chr12	16353416	16353417	794_	0	+
chr12	16354230	16354231	795_	0	+
chr12	16362567	16362568	796_	0	+
chr12	16382826	16382827	797_	0	+
chr12	106997538	106997539	798_	0	-
chr12	107093548	107093549	799_	0	-
chr19	46023052	46023053	800_	0	-
chr19	12995474	12995475	801_	0	+
chr19	13012187	13012188	802_	0	+
chr19	13023990	13023991	803_	0	+
chr19	13024579	13024580	804_	0	+
chr19	13024887	13024888	805_	0	+
chr19	13070002	13070003	806_	0	+
chr8	133489699	133489700	807_	0	-
chr8	133499420	133499421	808_	0	-
chr8	133570378	133570379	809_	0	-
chr8	133571925	133571926	810_	0	-
chr16	3046560	3046561	811_	0	+
chr16	3065296	3065297	812_	0	+
chr16	2099892	2099893	813_	0	-
chr16	2100452	2100453	814_	0	-
chr16	2103530	2103531	815_	0	-
chr16	2105397	2105398	816_	0	-
chr16	2106103	2106104	817_	0	-
chr16	2106407	2106408	818_	0	-
chr16	2107755	2107756	819_	0	-
chr16	2108547	2108548	820_	0	-
chr16	2112829	2112830	821_	0	-
chr16	2113279	2113280	822_	0	-
chr16	2118123	2118124	823_	0	-
chr16	2135897	2135898	824_	0	-
chr22	50600792	50600793	825_	0	+
chr17	40021413	40021414	826_	0	-
chr17	40023159	40023160	827_	0	-
chr17	40054091	40054092	828_	0	-
chr17	40054741	40054742	829_	0	-
chr17	40056689	40056690	830_	0	-
chr17	40061214	40061215	831_	0	-
chr8	22987416	22987417	832_	0	+
chr8	22992096	22992097	833_	0	+
chr8	22995840	22995841	834_	0	+
chr8	22996772	22996773	835_	0	+
chr8	22999547	22999548	836_	0	+
chr8	23004043	23004044	837_	0	+
chr2	36988858	36988859	838_	0	-
chr2	37084371	37084372	839_	0	-
chr3	169966634	169966635	840_	0	+
chr3	169985128	169985129	841_	0	+
chr8	56074509	56074510	842_	0	-
chr1	114718937	114718938	843_	0	-
chr1	114746858	114746859	844_	0	-
chr1	114758026	114758027	845_	0	-
chr1	114758675	114758676	846_	0	-
chr7	157138925	157138926	847_	0	+
chr6	111315636	111315637	848_	0	-
chr6	111483217	111483218	849_	0	-
chr6	111483714	111483715	850_	0	-
chrX	124497142	124497143	851_	0	-
chrX	124963816	124963817	852_	0	-
chrX	125204311	125204312	853_	0	-
chr1	18630845	18630846	854_	0	+
chr1	18632769	18632770	855_	0	+
chr1	11028988	11028989	856_	0	-
chr1	11047238	11047239	857_	0	-
chr6	150368891	150368892	858_	0	+
chr6	150369976	150369977	859_	0	+
chr1	27725960	27725961	860_	0	+
chr1	27744773	27744774	861_	0	+
chr1	209756031	209756032	862_	0	+
chr1	209758497	209758498	863_	0	+
chr1	209768487	209768488	864_	0	+
chr1	209775807	209775808	865_	0	+
chr1	209780838	209780839	866_	0	+
chr14	77279927	77279928	867_	0	-
chr14	77280462	77280463	868_	0	-
chr14	77283851	77283852	869_	0	-
chr14	77284129	77284130	870_	0	-
chr14	77285040	77285041	871_	0	-
chr14	77287011	77287012	872_	0	-
chr14	77287823	77287824	873_	0	-
chr14	77296397	77296398	874_	0	-
chr14	77296506	77296507	875_	0	-
chr14	77301248	77301249	876_	0	-
chr14	77302942	77302943	877_	0	-
chr14	77304799	77304800	878_	0	-
chr14	77306502	77306503	879_	0	-
chr14	77306919	77306920	880_	0	-
chr14	77307581	77307582	881_	0	-
chr14	77312634	77312635	882_	0	-
chr14	77320339	77320340	883_	0	-
chr14	77320882	77320883	884_	0	-
chr6	142147161	142147162	885_	0	+
chr6	142170345	142170346	886_	0	+
chr7	73624542	73624543	887_	0	-
chr7	73522292	73522293	888_	0	-
chr6	13632754	13632755	889_	0	-
chr6	13711834	13711835	890_	0	-
chr6	36387799	36387800	891_	0	-
chr1	231337103	231337104	892_	0	+
chr1	231339426	231339427	893_	0	+
chr1	231347676	231347677	894_	0	+
chr1	171781659	171781660	895_	0	+
chr1	171787824	171787825	896_	0	+
chr1	171794393	171794394	897_	0	+
chr12	4562207	4562208	898_	0	+
chr12	4567954	4567955	899_	0	+
chr12	4590077	4590078	900_	0	+
chr12	4590319	4590320	901_	0	+
chr12	4610155	4610156	902_	0	+
chr17	32350131	32350132	903_	0	+
chr17	32350907	32350908	904_	0	+
chr17	32372894	32372895	905_	0	+
chr3	48609645	48609646	906_	0	-
chr3	48610975	48610976	907_	0	-
chr7	38178244	38178245	908_	0	+
chr12	6199714	6199715	909_	0	+
chr12	6200326	6200327	910_	0	+
chr12	6200758	6200759	911_	0	+
chr12	6224263	6224264	912_	0	+
chr12	6224985	6224986	913_	0	+
chr12	6226301	6226302	914_	0	+
chr12	6232185	6232186	915_	0	+
chr3	42697098	42697099	916_	0	-
chr3	42701196	42701197	917_	0	-
chr3	42701520	42701521	918_	0	-
chr3	42702823	42702824	919_	0	-
chr12	6493355	6493356	920_	0	+
chr12	6494092	6494093	921_	0	+
chr12	6517358	6517359	922_	0	+
chr12	6517792	6517793	923_	0	+
chr12	6521919	6521920	924_	0	+
chr12	6523199	6523200	925_	0	+
chr12	6528546	6528547	926_	0	+
chr12	6529259	6529260	927_	0	+
chr12	6551899	6551900	928_	0	-
chr12	6556072	6556073	929_	0	-
chr19	45668220	45668221	930_	0	+
chr19	45670255	45670256	931_	0	+
chr19	45677636	45677637	932_	0	+
chr3	52410659	52410660	933_	0	+
chr3	52412810	52412811	934_	0	+
chr3	52414522	52414523	935_	0	+
chr3	52420991	52420992	936_	0	+
chr3	52445102	52445103	937_	0	-
chr3	52455117	52455118	938_	0	+
chr3	52455603	52455604	939_	0	+
chr3	52470555	52470556	940_	0	+
chr3	52475615	52475616	941_	0	+
chr3	52485784	52485785	942_	0	+
chr3	52495337	52495338	943_	0	+
chr3	52523277	52523278	944_	0	+
chr19	49808638	49808639	945_	0	-
chr19	49809864	49809865	946_	0	-
chr19	49813291	49813292	947_	0	-
chr19	49817375	49817376	948_	0	-
chr12	224430	224431	949_	0	-
chr12	237240	237241	950_	0	-
chr12	262872	262873	951_	0	-
chrX	149498265	149498266	952_	0	-
chrX	149503387	149503388	953_	0	-
chrX	149505346	149505347	954_	0	-
chrX	149521095	149521096	955_	0	-
chr9	33750678	33750679	956_	0	+
chr9	33750820	33750821	957_	0	+
chr9	33795560	33795561	958_	0	+
chr9	33798517	33798518	959_	0	+
chr16	3235456	3235457	960_	0	-
chr16	3236220	3236221	961_	0	-
chr12	6786857	6786858	962_	0	+
chr12	6789513	6789514	963_	0	+
chr12	6813551	6813552	964_	0	+
chr12	6873568	6873569	965_	0	+
chr12	6904732	6904733	966_	0	+
chr12	6905633	6905634	967_	0	+
chr12	6913101	6913102	968_	0	+
chrX	101358427	101358428	969_	0	-
chrX	101386190	101386191	970_	0	-
chrX	101390795	101390796	971_	0	-
chr6	26087280	26087281	972_	0	+
chr1	41037451	41037452	973_	0	-
chr1	41045835	41045836	974_	0	-
chr1	41046668	41046669	975_	0	-
chr1	41048759	41048760	976_	0	-
chr1	41070630	41070631	977_	0	-
chr1	41159870	41159871	978_	0	-
chr1	41160897	41160898	979_	0	-
chr1	41163016	41163017	980_	0	-
chr1	41186201	41186202	981_	0	-
chr1	41242305	41242306	982_	0	-
chr6	111676543	111676544	983_	0	-
chr6	111709063	111709064	984_	0	-
chr6	111759130	111759131	985_	0	-
chr6	111759916	111759917	986_	0	-
chr6	111781079	111781080	987_	0	-
chr6	111793911	111793912	988_	0	-
chr6	111798422	111798423	989_	0	-
chr6	111820077	111820078	990_	0	-
chr6	111844943	111844944	991_	0	-
chr6	111846614	111846615	992_	0	-
chr6	111858382	111858383	993_	0	-
chr6	111873451	111873452	994_	0	-
chr6	142837046	142837047	995_	0	-
chr6	142944596	142944597	996_	0	-
chr6	142945070	142945071	997_	0	-
chr6	142945194	142945195	998_	0	-
chr6	142945554	142945555	999_	0	-
chr6	142946364	142946365	1000_	0	-
chr6	142956697	142956698	1001_	0	-
chr1	171248470	171248471	1002_	0	+
chr1	171257956	171257957	1003_	0	+
chr1	171275345	171275346	1004_	0	+
chr1	171282257	171282258	1005_	0	+
chr1	23743470	23743471	1006_	0	+
chr1	23744033	23744034	1007_	0	+
chr1	23791109	23791110	1008_	0	+
chr1	23791970	23791971	1009_	0	+
chr1	23793652	23793653	1010_	0	+
chr1	23794091	23794092	1011_	0	+
chr1	11806095	11806096	1012_	0	+
chr1	11829848	11829849	1013_	0	+
chr17	62627669	62627670	1014_	0	+
chr17	62681452	62681453	1015_	0	+
chr17	62688857	62688858	1016_	0	+
chr17	51153589	51153590	1017_	0	+
chr5	150190061	150190062	1018_	0	+
chr12	3077354	3077355	1019_	0	+
chr12	3199983	3199984	1020_	0	+
chr12	3215250	3215251	1021_	0	+
chr12	3272911	3272912	1022_	0	+
chr14	93294148	93294149	1023_	0	-
chr14	93296157	93296158	1024_	0	-
chr14	93332345	93332346	1025_	0	-
chr14	93333091	93333092	1026_	0	-
chr19	3761691	3761692	1027_	0	-
chr17	58214378	58214379	1028_	0	-
chr17	58219254	58219255	1029_	0	-
chr17	58219604	58219605	1030_	0	-
chr3	43690107	43690108	1031_	0	+
chr3	43690879	43690880	1032_	0	+
chr3	43691093	43691094	1033_	0	+
chr3	43711708	43711709	1034_	0	+
chr3	43717670	43717671	1035_	0	+
chrX	8536935	8536936	1036_	0	-
chrX	8570649	8570650	1037_	0	-
chrX	8732136	8732137	1038_	0	-
chr19	15404284	15404285	1039_	0	-
chr19	15417697	15417698	1040_	0	-
chr19	15419043	15419044	1041_	0	-
chr19	15419140	15419141	1042_	0	-
chr17	51209403	51209404	1043_	0	-
chr17	51225223	51225224	1044_	0	-
chr17	51256828	51256829	1045_	0	-
chr17	51260048	51260049	1046_	0	-
chr17	51260545	51260546	1047_	0	+
chr17	51277162	51277163	1048_	0	+
chr17	51280449	51280450	1049_	0	+
chr17	51285267	51285268	1050_	0	+
chr7	5650014	5650015	1051_	0	-
chr7	5713440	5713441	1052_	0	-
chr7	5780291	5780292	1053_	0	-
chr7	5781695	5781696	1054_	0	-
chr17	15999823	15999824	1055_	0	+
chr17	16025087	16025088	1056_	0	+
chr19	797074	797075	1057_	0	+
chr19	798427	798428	1058_	0	+
chr19	803576	803577	1059_	0	+
chr19	804622	804623	1060_	0	+
chr19	38223297	38223298	1061_	0	-
chr19	38223960	38223961	1062_	0	-
chr19	38224249	38224250	1063_	0	-
chr19	38228692	38228693	1064_	0	-
chr19	38229713	38229714	1065_	0	-
chr11	61533102	61533103	1066_	0	-
chr11	61581147	61581148	1067_	0	-
chr3	45388560	45388561	1068_	0	+
chr3	45388835	45388836	1069_	0	+
chr3	45500540	45500541	1070_	0	+
chr11	17169740	17169741	1071_	0	-
chr11	17207985	17207986	1072_	0	-
chr19	43656615	43656616	1073_	0	-
chr19	43667690	43667691	1074_	0	-
chr19	43668319	43668320	1075_	0	-
chr19	43670546	43670547	1076_	0	-
chr7	36389820	36389821	1077_	0	+
chr7	36390170	36390171	1078_	0	+
chr7	36390234	36390235	1079_	0	+
chr7	36403492	36403493	1080_	0	+
chr7	36406550	36406551	1081_	0	+
chr7	36410559	36410560	1082_	0	+
chr7	36420223	36420224	1083_	0	+
chr7	36422722	36422723	1084_	0	+
chr19	15431149	15431150	1085_	0	-
chr19	15432760	15432761	1086_	0	-
chr19	15433289	15433290	1087_	0	-
chr19	15449607	15449608	1088_	0	-
chr19	15449955	15449956	1089_	0	-
chr9	122941019	122941020	1090_	0	+
chr9	123033508	123033509	1091_	0	+
chr12	91146207	91146208	1092_	0	-
chr12	91153148	91153149	1093_	0	-
chr12	91178551	91178552	1094_	0	-
chr12	91179354	91179355	1095_	0	-
chr12	91179532	91179533	1096_	0	-
chr12	91180364	91180365	1097_	0	-
chr12	91180975	91180976	1098_	0	-
chr12	91182651	91182652	1099_	0	-
chr12	91182823	91182824	1100_	0	-
chr19	45692665	45692666	1101_	0	+
chr19	46347086	46347087	1102_	0	+
chr2	65056353	65056354	1103_	0	+
chr2	39294296	39294297	1104_	0	-
chr2	39379808	39379809	1105_	0	-
chr2	39437300	39437301	1106_	0	-
chr19	35704557	35704558	1107_	0	+
chr19	35712927	35712928	1108_	0	+
chr19	35908294	35908295	1109_	0	-
chr16	21158660	21158661	1110_	0	+
chrX	152189942	152189943	1111_	0	-
chrX	152255997	152255998	1112_	0	-
chrX	152389496	152389497	1113_	0	-
chrX	152451314	152451315	1114_	0	-
chr17	43082759	43082760	1115_	0	-
chr17	43125482	43125483	1116_	0	-
chr17	43170244	43170245	1117_	0	-
chr19	45414615	45414616	1118_	0	-
chr19	45416858	45416859	1119_	0	-
chr19	45419185	45419186	1120_	0	-
chr19	45423500	45423501	1121_	0	-
chr19	45423604	45423605	1122_	0	-
chr19	45424366	45424367	1123_	0	-
chr19	45429209	45429210	1124_	0	-
chr19	45450724	45450725	1125_	0	-
chr19	45478827	45478828	1126_	0	-
chr19	35319260	35319261	1127_	0	+
chr19	35328663	35328664	1128_	0	+
chr19	35329168	35329169	1129_	0	+
chr19	35332015	35332016	1130_	0	+
chr19	35336052	35336053	1131_	0	+
chr3	50267557	50267558	1132_	0	+
chr3	50269146	50269147	1133_	0	+
chr3	50273118	50273119	1134_	0	+
chrX	21839616	21839617	1135_	0	+
chrX	49184788	49184789	1136_	0	-
chrX	49184897	49184898	1137_	0	-
chrX	49186527	49186528	1138_	0	-
chr3	46441904	46441905	1139_	0	-
chr3	46463670	46463671	1140_	0	-
chr3	46464904	46464905	1141_	0	-
chr3	46485233	46485234	1142_	0	-
chr8	28600468	28600469	1143_	0	+
chr8	28622731	28622732	1144_	0	+
chr8	28631405	28631406	1145_	0	+
chr8	28701499	28701500	1146_	0	+
chr8	28710354	28710355	1147_	0	+
chr8	28718059	28718060	1148_	0	+
chr8	28730159	28730160	1149_	0	+
chr8	28730924	28730925	1150_	0	+
chr8	28743975	28743976	1151_	0	+
chr12	100473707	100473708	1152_	0	+
chr12	100503359	100503360	1153_	0	+
chr6	53349178	53349179	1154_	0	-
chr10	45374175	45374176	1155_	0	+
chr10	45424083	45424084	1156_	0	+
chr10	45440429	45440430	1157_	0	+
chr10	45442612	45442613	1158_	0	+
chr10	45443241	45443242	1159_	0	+
chrY	19708948	19708949	1160_	0	-
chrY	19744938	19744939	1161_	0	-
chr12	53714628	53714629	1162_	0	-
chr12	53725266	53725267	1163_	0	-
chr12	53726339	53726340	1164_	0	-
chr12	53727744	53727745	1165_	0	-
chr14	93207240	93207241	1166_	0	+
chr14	93209896	93209897	1167_	0	+
chr14	93218680	93218681	1168_	0	+
chr14	50486144	50486145	1169_	0	-
chr14	50532608	50532609	1170_	0	-
chr14	50561125	50561126	1171_	0	-
chr2	31234151	31234152	1172_	0	+
chr19	39971164	39971165	1173_	0	+
chr4	6575188	6575189	1174_	0	+
chr4	6605247	6605248	1175_	0	+
chr4	6617447	6617448	1176_	0	+
chr3	170586074	170586075	1177_	0	-
chr3	170418867	170418868	1178_	0	+
chr3	170421217	170421218	1179_	0	+
chr3	170437464	170437465	1180_	0	+
chr17	44322444	44322445	1181_	0	-
chr17	44324869	44324870	1182_	0	-
chr16	29820393	29820394	1183_	0	+
chr16	29821323	29821324	1184_	0	+
chr16	29829611	29829612	1185_	0	+
chr16	29829729	29829730	1186_	0	+
chr16	29830549	29830550	1187_	0	+
chr16	29834185	29834186	1188_	0	+
chr7	151341771	151341772	1189_	0	+
chr7	151345344	151345345	1190_	0	+
chr7	151352251	151352252	1191_	0	+
chr7	151368732	151368733	1192_	0	+
chr6	83188644	83188645	1193_	0	-
chr6	83193292	83193293	1194_	0	-
chr6	83193935	83193936	1195_	0	-
chr6	83193356	83193357	1196_	0	+
chr2	200858165	200858166	1197_	0	-
chr2	200864560	200864561	1198_	0	-
chr2	200864657	200864658	1199_	0	-
chr12	106357747	106357748	1200_	0	+
chr12	106358081	106358082	1201_	0	+
chr12	106381971	106381972	1202_	0	+
chr12	106410243	106410244	1203_	0	+
chr14	76804434	76804435	1204_	0	-
chr14	76806514	76806515	1205_	0	-
chr14	76812567	76812568	1206_	0	-
chr14	76812881	76812882	1207_	0	-
chr14	76826245	76826246	1208_	0	-
chr5	141958327	141958328	1209_	0	+
chr5	141966819	141966820	1210_	0	+
chr5	141968885	141968886	1211_	0	+
chr5	141969268	141969269	1212_	0	+
chrX	154405617	154405618	1213_	0	-
chrX	154409277	154409278	1214_	0	-
chrX	154410038	154410039	1215_	0	-
chrX	154412111	154412112	1216_	0	-
chr12	31073859	31073860	1217_	0	+
chr12	31074263	31074264	1218_	0	+
chr12	31078519	31078520	1219_	0	+
chr12	31089068	31089069	1220_	0	+
chr12	31092861	31092862	1221_	0	+
chr12	31102267	31102268	1222_	0	+
chr12	12979794	12979795	1223_	0	-
chr12	12989279	12989280	1224_	0	-
chr12	13000264	13000265	1225_	0	-
chr12	12890781	12890782	1226_	0	+
chr12	12891973	12891974	1227_	0	+
chr12	12908243	12908244	1228_	0	+
chrX	150361421	150361422	1229_	0	+
chrX	150362009	150362010	1230_	0	+
chrX	150362317	150362318	1231_	0	+
chrX	150363286	150363287	1232_	0	+
chrX	150420998	150420999	1233_	0	+
chr11	60971679	60971680	1234_	0	+
chr11	61004410	61004411	1235_	0	+
chr11	61008533	61008534	1236_	0	+
chr4	1712857	1712858	1237_	0	+
chr4	1721077	1721078	1238_	0	+
chr4	1721499	1721500	1239_	0	+
chr4	1721784	1721785	1240_	0	+
chr4	1722223	1722224	1241_	0	+
chr4	1723109	1723110	1242_	0	+
chr4	1728403	1728404	1243_	0	+
chr6	96521594	96521595	1244_	0	+
chr11	65261912	65261913	1245_	0	+
chr11	65266480	65266481	1246_	0	+
chr8	143507839	143507840	1247_	0	-
chr8	143541446	143541447	1248_	0	-
chr11	65180565	65180566	1249_	0	+
chr11	65181036	65181037	1250_	0	+
chr11	65181193	65181194	1251_	0	+
chr11	65181686	65181687	1252_	0	+
chr11	65181918	65181919	1253_	0	+
chr11	65182434	65182435	1254_	0	+
chr11	65183335	65183336	1255_	0	+
chr11	65203371	65203372	1256_	0	+
chr3	132317368	132317369	1257_	0	+
chr3	132352801	132352802	1258_	0	+
chr2	63588608	63588609	1259_	0	+
chr2	63589150	63589151	1260_	0	+
chr4	41990529	41990530	1261_	0	+
chr1	149936349	149936350	1262_	0	-
chr1	149936878	149936879	1263_	0	-
chr10	99732126	99732127	1264_	0	-
chr14	91289330	91289331	1265_	0	-
chr14	91417345	91417346	1266_	0	-
chr14	91417843	91417844	1267_	0	-
chr12	42237511	42237512	1268_	0	-
chr12	42237799	42237800	1269_	0	-
chr12	42238348	42238349	1270_	0	-
chr10	130087	130088	1271_	0	+
chr10	134464	134465	1272_	0	+
chr10	135068	135069	1273_	0	+
chr10	135435	135436	1274_	0	+
chr10	135812	135813	1275_	0	+
chr10	180012	180013	1276_	0	+
chr10	244470	244471	1277_	0	+
chrX	48676595	48676596	1278_	0	+
chrX	48683798	48683799	1279_	0	+
chr16	89613307	89613308	1280_	0	+
chr16	89613641	89613642	1281_	0	+
chr16	89616872	89616873	1282_	0	+
chr16	89620591	89620592	1283_	0	+
chr16	89630288	89630289	1284_	0	+
chr22	17774015	17774016	1285_	0	-
chr22	17774494	17774495	1286_	0	-
chr22	17774664	17774665	1287_	0	-
chr22	17774769	17774770	1288_	0	-
chr5	139293673	139293674	1289_	0	+
chr5	139294529	139294530	1290_	0	+
chr5	139308094	139308095	1291_	0	+
chr5	139322745	139322746	1292_	0	+
chr7	44541329	44541330	1293_	0	-
chr17	50346125	50346126	1294_	0	+
chr17	50357165	50357166	1295_	0	+
chr2	109792757	109792758	1296_	0	+
chr2	109794273	109794274	1297_	0	+
chr2	109794684	109794685	1298_	0	+
chr2	109837882	109837883	1299_	0	+
chr8	27258419	27258420	1300_	0	-
chr7	44402922	44402923	1301_	0	-
chr7	44425949	44425950	1302_	0	-
chr7	44427640	44427641	1303_	0	-
chr7	44471959	44471960	1304_	0	-
chr7	44481461	44481462	1305_	0	-
chr7	44485273	44485274	1306_	0	-
chr7	44490264	44490265	1307_	0	-
chr7	44490657	44490658	1308_	0	-
chr5	51383447	51383448	1309_	0	+
chr5	51386203	51386204	1310_	0	+
chr3	53844616	53844617	1311_	0	-
chr3	53844768	53844769	1312_	0	-
chr3	53846418	53846419	1313_	0	-
chr6	137044311	137044312	1314_	0	-
chr6	137045179	137045180	1315_	0	-
chr1	86468367	86468368	1316_	0	+
chr1	86468926	86468927	1317_	0	+
chr1	86547077	86547078	1318_	0	+
chr1	86571115	86571116	1319_	0	+
chr3	52697533	52697534	1320_	0	-
chr3	52700656	52700657	1321_	0	-
chr3	52703618	52703619	1322_	0	-
chr3	52706031	52706032	1323_	0	-
chr3	130850594	130850595	1324_	0	+
chr3	130893990	130893991	1325_	0	+
chr3	130894381	130894382	1326_	0	+
chr3	130929997	130929998	1327_	0	+
chr3	130932043	130932044	1328_	0	+
chr3	130955742	130955743	1329_	0	+
chr3	130967387	130967388	1330_	0	+
chr12	102415745	102415746	1331_	0	-
chr12	102478650	102478651	1332_	0	-
chr12	102480637	102480638	1333_	0	-
chr12	102481743	102481744	1334_	0	-
chrX	48467492	48467493	1335_	0	-
chrX	48468387	48468388	1336_	0	-
chrX	48468556	48468557	1337_	0	-
chrX	48469016	48469017	1338_	0	-
chrX	48470176	48470177	1339_	0	-
chrX	48470259	48470260	1340_	0	-
chr18	9475008	9475009	1341_	0	+
chr18	9475453	9475454	1342_	0	+
chr18	9476126	9476127	1343_	0	+
chr4	70704203	70704204	1344_	0	+
chr4	70704423	70704424	1345_	0	+
chr4	70704800	70704801	1346_	0	+
chr4	70721963	70721964	1347_	0	+
chr4	70734345	70734346	1348_	0	+
chr4	70793875	70793876	1349_	0	+
chr4	70799404	70799405	1350_	0	+
chr4	70802870	70802871	1351_	0	+
chr12	40692438	40692439	1352_	0	+
chr12	40742350	40742351	1353_	0	+
chr12	40828183	40828184	1354_	0	+
chr12	40908353	40908354	1355_	0	+
chr12	41005038	41005039	1356_	0	+
chr2	218382272	218382273	1357_	0	+
chr3	149576251	149576252	1358_	0	-
chr3	149657434	149657435	1359_	0	-
chr3	149658040	149658041	1360_	0	-
chr3	149670908	149670909	1361_	0	-
chr3	149703272	149703273	1362_	0	-
chr3	149736713	149736714	1363_	0	-
chr2	177392745	177392746	1364_	0	+
chr2	177393275	177393276	1365_	0	+
chr2	177476667	177476668	1366_	0	+
chr2	132309308	132309309	1367_	0	+
chrX	119542766	119542767	1368_	0	-
chrX	119565408	119565409	1369_	0	-
chr1	160115758	160115759	1370_	0	+
chr1	160127671	160127672	1371_	0	+
chr1	160139958	160139959	1372_	0	+
chr2	32628031	32628032	1373_	0	+
chr2	32678877	32678878	1374_	0	+
chr19	56393537	56393538	1375_	0	-
chr11	124752254	124752255	1376_	0	-
chr11	118606439	118606440	1377_	0	+
chr11	118607614	118607615	1378_	0	+
chr11	118610426	118610427	1379_	0	+
chr11	118615584	118615585	1380_	0	+
chr11	118621362	118621363	1381_	0	+
chr11	118624083	118624084	1382_	0	+
chr11	118629978	118629979	1383_	0	+
chr11	118631915	118631916	1384_	0	+
chr11	118635023	118635024	1385_	0	+
chr11	118641576	118641577	1386_	0	+
chr11	118644088	118644089	1387_	0	+
chr2	118942193	118942194	1388_	0	+
chr20	54157297	54157298	1389_	0	-
chr20	54164547	54164548	1390_	0	-
chr20	54171952	54171953	1391_	0	-
chr20	54173985	54173986	1392_	0	-
chr11	45095805	45095806	1393_	0	+
chr11	45146638	45146639	1394_	0	+
chr11	45147342	45147343	1395_	0	+
chr11	45182916	45182917	1396_	0	+
chr11	45285923	45285924	1397_	0	-
chr11	45286340	45286341	1398_	0	-
chr8	48921428	48921429	1399_	0	-
chr8	48921739	48921740	1400_	0	-
chr5	150412909	150412910	1401_	0	-
chr7	81770135	81770136	1402_	0	-
chr7	81770437	81770438	1403_	0	-
chr10	124942122	124942123	1404_	0	+
chr10	124981410	124981411	1405_	0	+
chr1	35557472	35557473	1406_	0	+
chr1	35558505	35558506	1407_	0	+
chr1	35562467	35562468	1408_	0	+
chr8	37784190	37784191	1409_	0	+
chr8	37796882	37796883	1410_	0	+
chr7	152445476	152445477	1411_	0	+
chr20	52098586	52098587	1412_	0	-
chr20	52104922	52104923	1413_	0	-
chr20	52105643	52105644	1414_	0	-
chr20	52176036	52176037	1415_	0	-
chr20	52191778	52191779	1416_	0	-
chr20	52204307	52204308	1417_	0	-
chr14	60734741	60734742	1418_	0	+
chr14	60796319	60796320	1419_	0	+
chr14	60808323	60808324	1420_	0	+
chr14	60811986	60811987	1421_	0	+
chr14	54566116	54566117	1422_	0	+
chr14	54567127	54567128	1423_	0	+
chr14	54567611	54567612	1424_	0	+
chr14	54652682	54652683	1425_	0	+
chr14	54687996	54687997	1426_	0	+
chr14	54754832	54754833	1427_	0	+
chr14	54776410	54776411	1428_	0	+
chr14	54784265	54784266	1429_	0	+
chr1	24928797	24928798	1430_	0	-
chr1	24930275	24930276	1431_	0	-
chr1	24965009	24965010	1432_	0	-
chr1	24965120	24965121	1433_	0	-
chr11	94493884	94493885	1434_	0	-
chr11	73646177	73646178	1435_	0	+
chr11	73647548	73647549	1436_	0	+
chr11	73647931	73647932	1437_	0	+
chr11	73648689	73648690	1438_	0	+
chr11	73662352	73662353	1439_	0	+
chr6	2837998	2837999	1440_	0	-
chr6	2841958	2841959	1441_	0	-
chr7	99828012	99828013	1442_	0	+
chr19	32869766	32869767	1443_	0	-
chr2	32063555	32063556	1444_	0	+
chr2	32066001	32066002	1445_	0	+
chr2	32098862	32098863	1446_	0	+
chr14	78170372	78170373	1447_	0	+
chr14	78242390	78242391	1448_	0	+
chr14	78278644	78278645	1449_	0	+
chr14	78403730	78403731	1450_	0	+
chr14	78645119	78645120	1451_	0	+
chr14	78698219	78698220	1452_	0	+
chr14	79279338	79279339	1453_	0	+
chr14	79298794	79298795	1454_	0	+
chr14	79314050	79314051	1455_	0	+
chr11	3094878	3094879	1456_	0	-
chr11	3102265	3102266	1457_	0	-
chr11	3126607	3126608	1458_	0	-
chr11	3129328	3129329	1459_	0	-
chr11	3161392	3161393	1460_	0	-
chr11	3164422	3164423	1461_	0	-
chr11	3165351	3165352	1462_	0	-
chr11	3165769	3165770	1463_	0	-
chr15	34964452	34964453	1464_	0	-
chr15	34969741	34969742	1465_	0	-
chr2	210477681	210477682	1466_	0	+
chr2	210556598	210556599	1467_	0	+
chr2	210593354	210593355	1468_	0	+
chr2	210631227	210631228	1469_	0	+
chr2	210657359	210657360	1470_	0	+
chr2	210665537	210665538	1471_	0	+
chr1	56966014	56966015	1472_	0	-
chr1	56974382	56974383	1473_	0	-
chrX	136146701	136146702	1474_	0	+
chrX	136147464	136147465	1475_	0	+
chrX	136147659	136147660	1476_	0	+
chrX	136148082	136148083	1477_	0	+
chrX	136148228	136148229	1478_	0	+
chrX	136148439	136148440	1479_	0	+
chrX	136148577	136148578	1480_	0	+
chrX	136167003	136167004	1481_	0	+
chrX	136168193	136168194	1482_	0	+
chrX	136169295	136169296	1483_	0	+
chrX	136196756	136196757	1484_	0	+
chrX	136197025	136197026	1485_	0	+
chrX	136204720	136204721	1486_	0	+
chrX	136206101	136206102	1487_	0	+
chrX	136207395	136207396	1488_	0	+
chr20	56468584	56468585	1489_	0	+
chr5	161847062	161847063	1490_	0	+
chr5	161847654	161847655	1491_	0	+
chr5	161848119	161848120	1492_	0	+
chr5	161848443	161848444	1493_	0	+
chr5	161848624	161848625	1494_	0	+
chr5	161848891	161848892	1495_	0	+
chr5	161850081	161850082	1496_	0	+
chr5	161850385	161850386	1497_	0	+
chr5	161872215	161872216	1498_	0	+
chr19	54953129	54953130	1499_	0	+
chr19	54965069	54965070	1500_	0	+
chr19	54965251	54965252	1501_	0	+
chr19	54966342	54966343	1502_	0	+
chr19	54973993	54973994	1503_	0	+
chr19	54983485	54983486	1504_	0	+
chr19	54990625	54990626	1505_	0	+
chr8	141228573	141228574	1506_	0	-
chr8	141230347	141230348	1507_	0	-
chr8	141308304	141308305	1508_	0	-
chr12	120533479	120533480	1509_	0	+
chr12	120534355	120534356	1510_	0	+
chr12	120535425	120535426	1511_	0	+
chr12	120546456	120546457	1512_	0	+
chr12	120554770	120554771	1513_	0	+
chr12	120557543	120557544	1514_	0	+
chr12	120560725	120560726	1515_	0	+
chr12	120563454	120563455	1516_	0	+
chr12	120565435	120565436	1517_	0	+
chr12	120566952	120566953	1518_	0	+
chr12	120570202	120570203	1519_	0	+
chr14	102317376	102317377	1520_	0	+
chr14	102319297	102319298	1521_	0	+
chr14	102319745	102319746	1522_	0	+
chr14	102326827	102326828	1523_	0	+
chr14	102331521	102331522	1524_	0	+
chr14	102335687	102335688	1525_	0	+
chr14	102336916	102336917	1526_	0	+
chr10	112433484	112433485	1527_	0	-
chr10	112433569	112433570	1528_	0	-
chr10	112446961	112446962	1529_	0	-
chr10	112447571	112447572	1530_	0	-
chr11	123358427	123358428	1531_	0	+
chr11	123430268	123430269	1532_	0	+
chr11	123454397	123454398	1533_	0	+
chr11	123480737	123480738	1534_	0	+
chr11	123491652	123491653	1535_	0	+
chr11	123509917	123509918	1536_	0	+
chr11	123525635	123525636	1537_	0	+
chr11	123560261	123560262	1538_	0	+
chr11	123591086	123591087	1539_	0	+
chr11	123607808	123607809	1540_	0	+
chr11	498928	498929	1541_	0	-
chr11	503569	503570	1542_	0	-
chr11	504551	504552	1543_	0	-
chr11	506355	506356	1544_	0	-
chr11	506820	506821	1545_	0	-
chr11	507299	507300	1546_	0	-
chr2	206159256	206159257	1547_	0	-
chr2	206159508	206159509	1548_	0	-
chr8	52636033	52636034	1549_	0	-
chr8	52714465	52714466	1550_	0	-
chr8	52745842	52745843	1551_	0	-
chr9	100099051	100099052	1552_	0	-
chr3	52198085	52198086	1553_	0	+
chr3	52206631	52206632	1554_	0	+
chr3	52211451	52211452	1555_	0	+
chr11	102317483	102317484	1556_	0	+
chr13	42272151	42272152	1557_	0	+
chr1	193105413	193105414	1558_	0	-
chr1	193106113	193106114	1559_	0	-
chr14	61762419	61762420	1560_	0	+
chr12	15911328	15911329	1561_	0	+
chr12	15951360	15951361	1562_	0	+
chr12	15956587	15956588	1563_	0	+
chr12	15985171	15985172	1564_	0	+
chr12	15882386	15882387	1565_	0	+
chr12	15897944	15897945	1566_	0	+
chr10	99782639	99782640	1567_	0	+
chr10	99792288	99792289	1568_	0	+
chr6	35297817	35297818	1569_	0	+
chr1	150149182	150149183	1570_	0	+
chr1	150149915	150149916	1571_	0	+
chr1	150150606	150150607	1572_	0	+
chr1	150156928	150156929	1573_	0	+
chr1	150159404	150159405	1574_	0	+
chr1	93908923	93908924	1575_	0	-
chr1	93909455	93909456	1576_	0	-
chr6	42564028	42564029	1577_	0	+
chr19	47713421	47713422	1578_	0	+
chr19	47726168	47726169	1579_	0	+
chr19	47729616	47729617	1580_	0	+
chr1	68497220	68497221	1581_	0	-
chr6	138773768	138773769	1582_	0	+
chr6	89411504	89411505	1583_	0	-
chr6	89412272	89412273	1584_	0	-
chr6	122399550	122399551	1585_	0	+
chr6	122422155	122422156	1586_	0	+
chr20	35771973	35771974	1587_	0	+
chr20	35849388	35849389	1588_	0	+
chr20	35855230	35855231	1589_	0	+
chr20	35855300	35855301	1590_	0	+
chr20	35856355	35856356	1591_	0	+
chr20	35917179	35917180	1592_	0	+
chr12	56752160	56752161	1593_	0	+
chr12	56752448	56752449	1594_	0	+
chr12	56763323	56763324	1595_	0	+
chr12	56784938	56784939	1596_	0	+
chr12	56785928	56785929	1597_	0	+
chr11	47248299	47248300	1598_	0	+
chr11	47248915	47248916	1599_	0	+
chr11	47257603	47257604	1600_	0	+
chr11	47257916	47257917	1601_	0	+
chr11	47259463	47259464	1602_	0	+
chr11	47260396	47260397	1603_	0	+
chr22	50526336	50526337	1604_	0	-
chr22	50527688	50527689	1605_	0	-
chr22	50530031	50530032	1606_	0	-
chr22	50508223	50508224	1607_	0	+
chr22	50519546	50519547	1608_	0	+
chr22	50522524	50522525	1609_	0	+
chr20	44960396	44960397	1610_	0	-
chr6	107957339	107957340	1611_	0	-
chr6	107958207	107958208	1612_	0	-
chr1	32108055	32108056	1613_	0	+
chr1	32142922	32142923	1614_	0	+
chr1	32156861	32156862	1615_	0	+
chr10	17228240	17228241	1616_	0	+
chr10	17228868	17228869	1617_	0	+
chr10	17229277	17229278	1618_	0	+
chr10	17230653	17230654	1619_	0	+
chr20	63689765	63689766	1620_	0	+
chr10	88953812	88953813	1621_	0	+
chr10	88969795	88969796	1622_	0	+
chr10	88981976	88981977	1623_	0	+
chr10	88986739	88986740	1624_	0	+
chr10	88990558	88990559	1625_	0	+
chr10	88990954	88990955	1626_	0	+
chr10	89002596	89002597	1627_	0	+
chr10	89002780	89002781	1628_	0	+
chr10	89012681	89012682	1629_	0	+
chr6	166943238	166943239	1630_	0	-
chr6	166944052	166944053	1631_	0	-
chr6	166952533	166952534	1632_	0	-
chr6	166956610	166956611	1633_	0	-
chr6	166957183	166957184	1634_	0	-
chr11	35138881	35138882	1635_	0	+
chr11	35176574	35176575	1636_	0	+
chr11	35180278	35180279	1637_	0	+
chr11	35186842	35186843	1638_	0	+
chr11	35189881	35189882	1639_	0	+
chr11	35197161	35197162	1640_	0	+
chr11	35201082	35201083	1641_	0	+
chr11	35201678	35201679	1642_	0	+
chr11	35219343	35219344	1643_	0	+
chr20	51008039	51008040	1644_	0	-
chr20	51014107	51014108	1645_	0	-
chr20	51023106	51023107	1646_	0	-
chr6	161149288	161149289	1647_	0	-
chr6	161274060	161274061	1648_	0	-
chr1	160739056	160739057	1649_	0	+
chr6	26402236	26402237	1650_	0	+
chr13	23756829	23756830	1651_	0	-
chr13	23760572	23760573	1652_	0	-
chr13	23870194	23870195	1653_	0	-
chr13	23889399	23889400	1654_	0	-
chr14	61187558	61187559	1655_	0	+
chr14	61280952	61280953	1656_	0	+
chr14	61321578	61321579	1657_	0	+
chr14	61322663	61322664	1658_	0	+
chr14	61326912	61326913	1659_	0	+
chr14	61344241	61344242	1660_	0	+
chr14	61347890	61347891	1661_	0	+
chr14	61361073	61361074	1662_	0	+
chr14	61390693	61390694	1663_	0	+
chr14	61442557	61442558	1664_	0	+
chr14	61452770	61452771	1665_	0	+
chr14	61456841	61456842	1666_	0	+
chr14	61457505	61457506	1667_	0	+
chr14	61463068	61463069	1668_	0	+
chr14	61477166	61477167	1669_	0	+
chr14	61492192	61492193	1670_	0	+
chr14	61525089	61525090	1671_	0	+
chr14	61525651	61525652	1672_	0	+
chr14	61527936	61527937	1673_	0	+
chr14	61543361	61543362	1674_	0	+
chr1	156859116	156859117	1675_	0	-
chr6	137218059	137218060	1676_	0	-
chr6	137218560	137218561	1677_	0	-
chr6	137219448	137219449	1678_	0	-
chr5	177600131	177600132	1679_	0	+
chr5	177604311	177604312	1680_	0	+
chr1	156814110	156814111	1681_	0	-
chr1	156815410	156815411	1682_	0	-
chr1	156816847	156816848	1683_	0	-
chr2	57907628	57907629	1684_	0	+
chr2	58046641	58046642	1685_	0	+
chr2	58046874	58046875	1686_	0	+
chr1	12166990	12166991	1687_	0	+
chr1	12191837	12191838	1688_	0	+
chr12	95217745	95217746	1689_	0	+
chr12	95218064	95218065	1690_	0	+
chr12	95231411	95231412	1691_	0	+
chr12	95251944	95251945	1692_	0	+
chr12	95294271	95294272	1693_	0	+
chr12	95296068	95296069	1694_	0	+
chr19	42095404	42095405	1695_	0	-
chr19	42117431	42117432	1696_	0	-
chr19	42123228	42123229	1697_	0	-
chr19	42132477	42132478	1698_	0	-
chr19	42176024	42176025	1699_	0	-
chr19	42177324	42177325	1700_	0	-
chr19	42196584	42196585	1701_	0	-
chr5	883368	883369	1702_	0	-
chr5	886906	886907	1703_	0	-
chr5	891549	891550	1704_	0	-
chr5	892545	892546	1705_	0	-
chr5	892800	892801	1706_	0	-
chr15	64094122	64094123	1707_	0	+
chr15	64095981	64095982	1708_	0	+
chr15	64131828	64131829	1709_	0	+
chr15	64136329	64136330	1710_	0	+
chr6	133952169	133952170	1711_	0	+
chr6	133953194	133953195	1712_	0	+
chr6	133982816	133982817	1713_	0	+
chr6	133984375	133984376	1714_	0	+
chr12	27332835	27332836	1715_	0	+
chr12	27368294	27368295	1716_	0	+
chr6	136269958	136269959	1717_	0	-
chr6	136279865	136279866	1718_	0	-
chr6	136289850	136289851	1719_	0	-
chr14	69398014	69398015	1720_	0	+
chr14	69398689	69398690	1721_	0	+
chr8	41665273	41665274	1722_	0	-
chr8	41665829	41665830	1723_	0	-
chr8	41693928	41693929	1724_	0	-
chr8	41706178	41706179	1725_	0	-
chr8	41767476	41767477	1726_	0	-
chr8	41797621	41797622	1727_	0	-
chr8	41896740	41896741	1728_	0	-
chr4	87799553	87799554	1729_	0	+
chr6	155285198	155285199	1730_	0	-
chr6	155297068	155297069	1731_	0	-
chr6	155299541	155299542	1732_	0	-
chr6	155303497	155303498	1733_	0	-
chr6	155314492	155314493	1734_	0	-
chr17	5282264	5282265	1735_	0	+
chr17	5332054	5332055	1736_	0	+
chr17	5354400	5354401	1737_	0	+
chr17	5377210	5377211	1738_	0	+
chrX	150980508	150980509	1739_	0	+
chrX	150983334	150983335	1740_	0	+
chrX	150983384	150983385	1741_	0	+
chrX	150985530	150985531	1742_	0	+
chr11	47848554	47848555	1743_	0	-
chr6	33580292	33580293	1744_	0	-
chr9	110668778	110668779	1745_	0	+
chr9	110687216	110687217	1746_	0	+
chr9	110728272	110728273	1747_	0	+
chr2	213150407	213150408	1748_	0	-
chr2	213151611	213151612	1749_	0	-
chr2	213152426	213152427	1750_	0	-
chr17	44345261	44345262	1751_	0	+
chr17	44350538	44350539	1752_	0	+
chr17	44350771	44350772	1753_	0	+
chr17	44352201	44352202	1754_	0	+
chr5	138033085	138033086	1755_	0	-
chr5	138034072	138034073	1756_	0	-
chr5	138038605	138038606	1757_	0	-
chr5	138051960	138051961	1758_	0	-
chr3	119294382	119294383	1759_	0	+
chr3	119324891	119324892	1760_	0	+
chr6	49463369	49463370	1761_	0	+
chr1	109213917	109213918	1762_	0	+
chr1	109231157	109231158	1763_	0	+
chr1	109236230	109236231	1764_	0	+
chr19	5978141	5978142	1765_	0	-
chr14	58298503	58298504	1766_	0	+
chr14	58299330	58299331	1767_	0	+
chr14	58331286	58331287	1768_	0	+
chr14	58351296	58351297	1769_	0	+
chr2	3282825	3282826	1770_	0	-
chr2	3320543	3320544	1771_	0	-
chr2	3377469	3377470	1772_	0	-
chr2	3377829	3377830	1773_	0	-
chr19	7534003	7534004	1774_	0	+
chr19	7534241	7534242	1775_	0	+
chr19	7534516	7534517	1776_	0	+
chr19	7534946	7534947	1777_	0	+
chr19	7535024	7535025	1778_	0	+
chr19	7535716	7535717	1779_	0	+
chr19	7539982	7539983	1780_	0	+
chr19	7549700	7549701	1781_	0	+
chr19	7555260	7555261	1782_	0	+
chr19	7558966	7558967	1783_	0	+
chr13	20567137	20567138	1784_	0	+
chr13	20597013	20597014	1785_	0	+
chr13	20605055	20605056	1786_	0	+
chr13	20615790	20615791	1787_	0	+
chr13	20663264	20663265	1788_	0	+
chr16	5033922	5033923	1789_	0	+
chr16	5071805	5071806	1790_	0	+
chr16	5072204	5072205	1791_	0	+
chr16	5072535	5072536	1792_	0	+
chr12	122484161	122484162	1793_	0	-
chr12	122500594	122500595	1794_	0	-
chr12	122500931	122500932	1795_	0	-
chr7	151221983	151221984	1796_	0	-
chr7	151226625	151226626	1797_	0	-
chr7	151227034	151227035	1798_	0	-
chr7	151227204	151227205	1799_	0	-
chr7	151232482	151232483	1800_	0	+
chr1	69567921	69567922	1801_	0	+
chr1	69760186	69760187	1802_	0	+
chr1	70128596	70128597	1803_	0	+
chr1	70138131	70138132	1804_	0	+
chr1	70141381	70141382	1805_	0	+
chr1	70147120	70147121	1806_	0	+
chr14	65410591	65410592	1807_	0	+
chr14	65412729	65412730	1808_	0	+
chr14	65488317	65488318	1809_	0	+
chr14	65636515	65636516	1810_	0	+
chr4	67644773	67644774	1811_	0	-
chr4	67701154	67701155	1812_	0	-
chr11	78231931	78231932	1813_	0	-
chr11	78341879	78341880	1814_	0	-
chr11	78417821	78417822	1815_	0	-
chr11	78418347	78418348	1816_	0	-
chr17	42458843	42458844	1817_	0	+
chr17	42459068	42459069	1818_	0	+
chr17	42459468	42459469	1819_	0	+
chr17	42460182	42460183	1820_	0	+
chr17	42460849	42460850	1821_	0	+
chr17	42520334	42520335	1822_	0	+
chr15	68054314	68054315	1823_	0	+
chr15	68054575	68054576	1824_	0	+
chr15	68176537	68176538	1825_	0	+
chr15	68191681	68191682	1826_	0	+
chr3	27424085	27424086	1827_	0	-
chr3	27456753	27456754	1828_	0	-
chr3	27484395	27484396	1829_	0	-
chr15	28884482	28884483	1830_	0	+
chr15	28885973	28885974	1831_	0	+
chr15	28919366	28919367	1832_	0	+
chr15	28921636	28921637	1833_	0	+
chr15	28961303	28961304	1834_	0	+
chr15	28990418	28990419	1835_	0	+
chr15	29044323	29044324	1836_	0	+
chr17	21284709	21284710	1837_	0	+
chr17	21288035	21288036	1838_	0	+
chr17	21312141	21312142	1839_	0	+
chr8	48729788	48729789	1840_	0	-
chr8	48730609	48730610	1841_	0	-
chr8	48735310	48735311	1842_	0	-
chr2	84905655	84905656	1843_	0	+
chr3	131024449	131024450	1844_	0	-
chr3	131026824	131026825	1845_	0	-
chr3	131027648	131027649	1846_	0	-
chr8	100264079	100264080	1847_	0	-
chr8	100268919	100268920	1848_	0	-
chr8	100303258	100303259	1849_	0	-
chr8	100309525	100309526	1850_	0	-
chr8	100310147	100310148	1851_	0	-
chr8	100336217	100336218	1852_	0	-
chr6	143450804	143450805	1853_	0	+
chr16	75566374	75566375	1854_	0	+
chr16	75566597	75566598	1855_	0	+
chr16	75575607	75575608	1856_	0	+
chr1	171652687	171652688	1857_	0	-
chr2	218865	218866	1858_	0	-
chr2	231158	231159	1859_	0	-
chr2	234230	234231	1860_	0	-
chr2	253112	253113	1861_	0	-
chr2	256376	256377	1862_	0	-
chr2	261322	261323	1863_	0	-
chr2	262785	262786	1864_	0	-
chr2	264031	264032	1865_	0	-
chr2	264391	264392	1866_	0	-
chr2	264567	264568	1867_	0	-
chr2	264742	264743	1868_	0	-
chr2	264865	264866	1869_	0	-
chr2	266397	266398	1870_	0	-
chr2	70302066	70302067	1871_	0	-
chr10	73995192	73995193	1872_	0	+
chr10	73998113	73998114	1873_	0	+
chr10	74043090	74043091	1874_	0	+
chr5	60628690	60628691	1875_	0	-
chr5	60700165	60700166	1876_	0	-
chr15	63916591	63916592	1877_	0	-
chr15	64030019	64030020	1878_	0	-
chr15	64040266	64040267	1879_	0	-
chr15	64046484	64046485	1880_	0	-
chr15	64072032	64072033	1881_	0	-
chr8	58595901	58595902	1882_	0	-
chr8	58600177	58600178	1883_	0	-
chr8	58623418	58623419	1884_	0	-
chr8	58659533	58659534	1885_	0	-
chr8	58659852	58659853	1886_	0	-
chr1	244419272	244419273	1887_	0	-
chr1	244424913	244424914	1888_	0	-
chr1	244451908	244451909	1889_	0	-
chr4	67558726	67558727	1890_	0	+
chr17	78874149	78874150	1891_	0	-
chr17	78903214	78903215	1892_	0	-
chr17	78922400	78922401	1893_	0	-
chr17	78925386	78925387	1894_	0	-
chr4	39291737	39291738	1895_	0	-
chr4	39292073	39292074	1896_	0	-
chr4	39292134	39292135	1897_	0	-
chr4	39295898	39295899	1898_	0	-
chr4	39312771	39312772	1899_	0	-
chr4	39317012	39317013	1900_	0	-
chr4	39318069	39318070	1901_	0	-
chr4	39322403	39322404	1902_	0	-
chr4	39366374	39366375	1903_	0	-
chr3	100260991	100260992	1904_	0	+
chr3	100267191	100267192	1905_	0	+
chr3	100279439	100279440	1906_	0	+
chr3	100301838	100301839	1907_	0	+
chr3	100315862	100315863	1908_	0	+
chr2	224485383	224485384	1909_	0	-
chr2	224497818	224497819	1910_	0	-
chr2	224533093	224533094	1911_	0	-
chr2	224560667	224560668	1912_	0	-
chr2	224563319	224563320	1913_	0	-
chr2	224569824	224569825	1914_	0	-
chr2	224585396	224585397	1915_	0	-
chr8	2045045	2045046	1916_	0	+
chr8	2081787	2081788	1917_	0	+
chr8	2084999	2085000	1918_	0	+
chr8	2098044	2098045	1919_	0	+
chr8	2100443	2100444	1920_	0	+
chr8	2102002	2102003	1921_	0	+
chr8	2118864	2118865	1922_	0	+
chr8	2119257	2119258	1923_	0	+
chr8	2127734	2127735	1924_	0	+
chr8	2140742	2140743	1925_	0	+
chrX	38327597	38327598	1926_	0	+
chrX	38352603	38352604	1927_	0	+
chr14	99684297	99684298	1928_	0	+
chr14	99684703	99684704	1929_	0	+
chr14	99715857	99715858	1930_	0	+
chr1	77585058	77585059	1931_	0	-
chr1	77632875	77632876	1932_	0	-
chr1	77682674	77682675	1933_	0	-
chr1	77683418	77683419	1934_	0	-
chr8	20175921	20175922	1935_	0	-
chr8	20180963	20180964	1936_	0	-
chr8	20183205	20183206	1937_	0	-
chr11	119364206	119364207	1938_	0	-
chr11	119376355	119376356	1939_	0	-
chr11	119379114	119379115	1940_	0	-
chr11	119381710	119381711	1941_	0	-
chr3	122183667	122183668	1942_	0	+
chr3	122184232	122184233	1943_	0	+
chr3	122253947	122253948	1944_	0	+
chr17	42659283	42659284	1945_	0	+
chr5	172958728	172958729	1946_	0	+
chr5	172958892	172958893	1947_	0	+
chr5	172959423	172959424	1948_	0	+
chr5	172959519	172959520	1949_	0	+
chr5	172959764	172959765	1950_	0	+
chr5	180619368	180619369	1951_	0	-
chr5	180649623	180649624	1952_	0	-
chr5	6625637	6625638	1953_	0	-
chr5	6633043	6633044	1954_	0	-
chr1	16253426	16253427	1955_	0	-
chr1	16253592	16253593	1956_	0	-
chr1	16315366	16315367	1957_	0	-
chr1	16352479	16352480	1958_	0	-
chr5	154038958	154038959	1959_	0	+
chr5	154097022	154097023	1960_	0	+
chr19	13764521	13764522	1961_	0	+
chr12	57769654	57769655	1962_	0	-
chr12	57769864	57769865	1963_	0	-
chr12	57772118	57772119	1964_	0	-
chr12	54008984	54008985	1965_	0	+
chr4	177439664	177439665	1966_	0	-
chr4	177442436	177442437	1967_	0	-
chr4	25160662	25160663	1968_	0	+
chr4	25234032	25234033	1969_	0	+
chr4	13627724	13627725	1970_	0	-
chr5	163503113	163503114	1971_	0	+
chr5	163504016	163504017	1972_	0	+
chr5	163505544	163505545	1973_	0	+
chr5	163505793	163505794	1974_	0	+
chr5	163515822	163515823	1975_	0	+
chr4	165873236	165873237	1976_	0	+
chr4	165874957	165874958	1977_	0	+
chr16	67873051	67873052	1978_	0	+
chr16	67876484	67876485	1979_	0	+
chr16	67882448	67882449	1980_	0	+
chr16	67882779	67882780	1981_	0	+
chr5	14143341	14143342	1982_	0	+
chr5	14144819	14144820	1983_	0	+
chr5	14183797	14183798	1984_	0	+
chr5	14290976	14290977	1985_	0	+
chr5	14418782	14418783	1986_	0	+
chr5	14419813	14419814	1987_	0	+
chr5	14441042	14441043	1988_	0	+
chr5	83471673	83471674	1989_	0	+
chr5	83535613	83535614	1990_	0	+
chr16	10944538	10944539	1991_	0	+
chr16	11024472	11024473	1992_	0	+
chr16	11024866	11024867	1993_	0	+
chr16	11123742	11123743	1994_	0	+
chr16	11126009	11126010	1995_	0	+
chr8	16164250	16164251	1996_	0	-
chr8	16177987	16177988	1997_	0	-
chr8	16186271	16186272	1998_	0	-
chr8	16192790	16192791	1999_	0	-
[truncated: 140,933 more rows]
