# Supplementary material for: SnakeAltPromoter Facilitates Differential Alternative Promoter Analysis
Source: Comput Struct Biotechnol J. 2026 Apr 9;35(1):0033. doi: 10.34133/csbj.0033 (PMC13082578; doi:10.34133/csbj.0033)
Supplement: Supplementary 1 — Figs. S1 to S10 Tables S1 to S5 [file csbj.0033.f1.zip › Supplementary_Table5.xlsx]

## Sheet: summary
Counts/PPKM comparison between each method and CAGE
Withintron
cell_line	Heart Healthy	Heart Healthy	Heart Healthy	Heart Failure	Heart Failure	Heart Failure	GM12878	GM12878	GM12878	K562	K562	K562	BRAIN	BRAIN	BRAIN
method	proActiv	Salmon	DEXSeq	proActiv	Salmon	DEXSeq	proActiv	Salmon	DEXSeq	proActiv	Salmon	DEXSeq	proActiv	Salmon	DEXSeq
pearson_r	0.754	0.796	0.482	0.66	0.753	0.5	0.608	0.613	0.148	0.652	0.618	0.047	0.549	0.394	0.112
spearman_rho	0.453	0.401	0.424	0.456	0.408	0.429	0.352	0.297	0.282	0.384	0.313	0.245	0.418	0.364	0.276
ccc_val	0.558	0.403	0.472	0.512	0.397	0.489	0.304	0.264	0.02	0.123	0.191	0.003	0.104	0.054	0.015
bias_str	-86.712	-126.445	19.042	-82.756	-112.525	20.594	-58.551	-75.684	-129.901	-151.833	-104.064	-239.511	-50.008	-47.361	-53.913
ba_corr	-0.811	-0.942	0.237	-0.734	-0.925	0.239	-0.901	-0.992	-0.991	-0.989	-0.965	-0.998	-0.987	-0.992	-0.991
Counts/PPKM comparison between each method and CAGE
Nointron
cell_line	Heart Healthy	Heart Healthy	Heart Failure	Heart Failure	GM12878	GM12878	K562	K562	BRAIN	BRAIN
method	Salmon	DEXSeq	Salmon	DEXSeq	Salmon	DEXSeq	Salmon	DEXSeq	Salmon	DEXSeq
pearson_r	0.253	0.203	0.327	0.269	0.239	0.142	0.734	0.199	0.979	0.341
spearman_rho	0.592	0.347	0.538	0.379	0.16	0.029	0.309	0.222	0.558	0.351
ccc_val	0.028	0.064	0.054	0.067	0.229	0.068	0.589	0.103	0.891	0.249
bias_str	10950.2	4962.66	7350.62	5598.61	-164.508	-325.826	161.725	-345.185	-79.341	-117.111
ba_corr	0.994	0.949	0.986	0.969	-0.252	-0.872	0.734	-0.853	-0.909	-0.683
log2FC comparison between each method and CAGE
Withintron
	Heart failure vs healthy			K562-specific			GM12878-specific
method	proActiv	Salmon	DEXSeq	proActiv	Salmon	DEXSeq	proActiv	Salmon	DEXSeq
pearson_r	0.832382	0.406631	0.63992	0.621138	0.56701	0.52639	0.703729	0.634781	0.573251
spearman_rho	0.746252	0.472831	0.487562	0.62317	0.553973	0.522602	0.713687	0.685324	0.588463
ccc_val	0.738	0.251	0.55	0.58	0.5	0.475	0.686	0.618	0.561
bias_str	0.484	0.81	0.611	0.774	1.229	1.204	0.175	0.55	0.294
ba_corr	0.015	0.726	0.043	-0.287	0.295	-0.059	-0.297	0.196	-0.218
log2FC comparison between each method and CAGE
Nointron
	Heart failure vs healthy		K562-specific		GM12878-specific
method	Salmon	DEXSeq	Salmon	DEXSeq	Salmon	DEXSeq
pearson_r	0.435431	0.184399	0.450955	0.368427	0.27384	0.393646
spearman_rho	0.544118	0.0169334	0.362719	0.226501	0.2944	0.418306
ccc_val	0.36	0.058	0.337	0.263	0.22	0.326
bias_str	0.383	1.335	1.816	1.955	1.911	1.686
ba_corr	0.13	0.271	0.248	0.311	0.093	-0.042
alternativer promoter usage change comparison between each method and CAGE
Withintron
	GM12878-specific			K562-specific
method	proActiv	Salmon	DEXSeq	proActiv	Salmon	DEXSeq
pearson_r	0.721516	0.468393	0.540719	0.635019	0.480912	0.467593
spearman_rho	0.725386	0.510279	0.522891	0.560058	0.471663	0.461821
ccc_val	0.716	0.417	0.504	0.63	0.418	0.441
bias_str	-0.021	-0.107	-0.071	0.038	0.132	0.062
ba_corr	-0.165	-0.374	-0.347	-0.049	-0.33	-0.305
